# Supplementary material for: Long Working Hours and the Risk of Glucose Intolerance: A Cohort Study
Source: Int J Environ Res Public Health. 2022 Sep 19;19(18):11831. doi: 10.3390/ijerph191811831 (PMC9517219; doi:10.3390/ijerph191811831)
Supplement: Supplementary file 1 [file ijerph-19-11831-s001.zip]

Archive with 1 entries (1 files):
- ijerph-1908625-supplementary.pdf
